# Supplementary material for: Does voluntary practice improve the outcome of an OSCE in undergraduate medical studies? A Propensity Score Matching approach
Source: PLoS One. 2024 Oct 24;19(10):e0312387. doi: 10.1371/journal.pone.0312387 (PMC11500970; doi:10.1371/journal.pone.0312387)
Supplement: S1 Data — (XLSX) [file pone.0312387.s002.xlsx]

## Sheet: Data
ID	survey_year	consent	fp	freq_fp	fp_phys	fp_vp	fp_ecg	fp_pvc	fp_ft	fp_dre	fp_im	fp_abi	fp_sono	fp_anamnesis	fp_neuro	fp_diagnosis	ex_fp_phys	ex_fp_anamnesis	ex_fp_neuro	ex_fp_diagnosis	ex_fp_other	ex_fp_other_text	freq_ex_fp	earlier_fp	earlier_fp_vp	earlier_fp_ecg	earlier_fp_phys	earlier_fp_anamnesis	earlier_fp_neuro	earlier_fp_diagnosis	earlier_fp_pvc	earlier_fp_sono	earlier_fp_ft	earlier_fp_dre	earlier_fp_im	earlier_fp_kai	earlier_fp_other	freq_earlier_fp	motive_osce	motive_insecure	motive_refresh	motive_interest	motive_clerkship	motive_studyprogram	voc_training	work_experience	voc_nurse	voc_admin	voc_ta
1	2023	1	1	1	0	1	1	1	0	0	1			0	0	0	1	0	1	0	0		3	1	1	0	0	0	0	0	1		0	0	0	0	0	2	6	5	5	5	5	4	0
2	2021	1	0		0	0	0	0	0	0	0	0	0	0	0	0					0			1	0	0	0	0	0	0	1	0	0	0	0	0	0	1	2	5	5	3	5	3	0
3	2021	1	1	3	1	1	1	1	1	1	1	1	0	0	0	0					0			0															6	4	1	1	4	3	0
4	2022	1	1	1	0	1	0	1	0	0	1	0	0	0	0	0					0			0															6	6	6	1	2	3	0
5	2021	1	1	3	0	0	1	1	0	0	0	0	0	0	0	0					0			0															6	6	5	3	4	5	1		0	0	0
6	2023	1	1	5	0	1	0	1	0	0	0			0	0	0	1	1	1	1	0	Körperliche und neurologische Untersuchungen an Freunden und Familienangehörigen Anamnese und Diagnose mit Kommilitonen	11	1	1	0	0	0	0	0	1		0	0	0	0	0	2	6	6	2	5	2	3	0
7	2021	1	1	6	0	1	1	1	1	0	1	1	0	0	0	0					0			0															1	3	3	2	3	2	0
8	2022	1	1	1	0	1	0	1	1	0	1	1	0	0	0	0					0			0															6	4	6	3	3	1	1		0	0	0
9	2021	1	1	3	1	1	1	1	1	1	1	1	0	0	0	0					0			1	1	0	0	0	0	0	0	0	0	0	0	0	0	1	6	6	6	6	6	6	0
10	2023	1	1	2	0	1	1	1	0	1	1			0	0	0	1	1	1	1	0	Zu Hause mit Partnerin und bei Treffen mit Kommiliton:innen	11	0															6	6	6	6		4	1	1	0		0
11	2022	1	0		0	0	0	0	0	0	0	0	0	0	0	0					0			0															4	6	5	3	3	6	1		0	0	0
12	2021	1	1	4	1	1	0	1	0	0	0	0	0	0	0	0					0			1	1	0	0	0	0	0	0	0	0	0	0	0	0	1	6	6	6	5	5	3	0
13	2021	1	1	2	0	1	1	1	1	1	1	1	0	0	0	0					0			0															6	6	6	3	5	5	0
14	2023	1	1	5	1	1	1	1	1	0	0			0	0	0	1	1	1	1	0	Familie, Partner	11	1	0	0	1	0	0	0	0		0	0	0	0	0	2	6	6	6	3	3	5	0
15	2022	1	1	4	0	1	1	1	1	1	0	1	0	0	0	0					0			1	0	0	0	0	0	0	0	1	0	0	0	0	1	2	6	5	5	4	5	4	0
16	2021	1	1	7	1	1	1	1	1	1	1	1	0	0	0	0					0			1	1	0	0	0	0	0	1	0	0	0	0	0	0	2	6	6	3	6	6	3	0
17	2021	1	1	2	0	0	1	1	0	0	0	0	0	0	0	0					0			0															6	4	3	4	4	3	1		1	0	0
18	2022	1	1	3	0	1	0	1	0	0	0	1	0	0	0	0					0			0															6	5	3	2	5	4	0
19	2023	1	1	1	0	0	0	1	0	0	0			0	0	0	1	1	0	1	0	Freunde und Familie	8	0															5	5	5	5	5	5	0
20	2021	1	1	3	1	1	1	1	1	1	1	1	0	0	1	0					0			1	1	0	0	0	0	0	1	0	0	0	0	0	0	2	6	6	6	6	5	3	0
21	2021	1	1	3	0	1	1	1	1	1	1	1	0	0	0	0					0			0															6	6	6	2	3	3	0
22	2022	1	1	1	0	0	0	0	1	0	1	0	0	0	0	0					0			1	1	0	0	0	0	0	1	1	0	0	0	0	0	4	4	5	2	4	2	6	0
23	2022	1	1	3	0	1	1	1	0	0	0	0	0	0	0	0					0			0															6	5	5	5	5	3	1		0	0	0
24	2022	1	0		0	0	0	0	0	0	0	0	0	0	0	0					0			0															3	2	4	4	3	3	1		0	0	0
25	2023	1	1	3	1	1	0	1	1	1	1			0	0	0	1	1	1	1	1		6	0															6	6	6	6	6	5	0
26	2021	1	1	4	1	1	1	1	1	0	1	1	0	0	0	0					0			1	1	0	0	0	0	0	0	0	0	0	0	0	0	1	6	6	5	5	1	6	0
27	2022	1	0		0	0	0	0	0	0	0	0	0	0	0	0					0			1	1	0	0	0	0	0	0	0	0	0	0	0	0	1	5	1	3	1	1	6	1		0	0	0
28	2021	1	1	2	1	1	1	1	1	1	0	1	0	0	0	0					0			0															6	5	5	2	2	4	1		0	0	0
29	2021	1	1	11	1	1	1	1	1	1	1	1	1	0	1	0					0			1	1	0	0	0	0	0	1	1	0	0	0	0	1	5	1	2	1	1	1	3	1		0	0	0
30	2023	1	1	3	0	1	0	1	0	0	0			0	0	0	1	1	1	1	0	Familie	10	1	1	0	0	0	0	0	0		0	0	0	0	0	1	5	5	6	5	5	3	0
31	2022	1	0		0	0	0	0	0	0	0	0	0	0	0	0					0			0															3	5	5	5	6	5	1		1	0	0
32	2022	1	1	2	0	1	0	1	0	0	1	0	0	0	0	0					0			0															6	5	5	3	4	3	0
33	2023	1	1	3	0	1	1	1	0	0	0			0	0	0	1	1	1	1	0	Mit Freunden und alleine	4	0															6	5	6	3	5	5	0
34	2021	1	0		0	0	0	0	0	0	0	0	0	0	0	0					0			0															6	4	5	6	6	6	1		1	0	0
35	2022	1	1	1	0	1	0	1	0	0	0	0	0	0	0	0					0			0															6	6	5	6	6	2	0
36	2021	1	1	2	1	0	0	0	0	0	0	0	0	0	0	0					0			0															6	6	6	4	4	5	0
37	2021	1	1	2	0	1	1	1	1	1	1	1	0	0	0	0					0			0															6	5	3	3	1	1	0
38	2023	1	1	8	1	1	1	1	1	1	1			0	0	0	1	1	1	1	0	Zuhause mit Partnerin Mit Komillitonen	6	1	0	0	0	0	0	0	0		0	0	0	0	1	2	6	5	5	5	4	5	1	1	0		0
39	2021	1	0		0	0	0	0	0	0	0	0	0	0	0	0					0			0															2	2	5	5	4	6	1		1	0	0
40	2023	1	0		0	0	0	0	0	0	0			0	0	0	1	0	0	0	0		3	0															4	3	3	2	2	3	0
41	2021	1	1	2	1	1	1	1	1	1	1	1	0	0	0	0					0			0															6	4	3	2	1	3	1		0	0	0
42	2022	1	1	2	0	0	0	1	0	0	0	1	0	0	0	0					0			0															6	4	5	3	4	4	0
43	2023	1	1	5	1	1	0	1	1	1	1			0	0	0	1	1	0	1	0		11	0															6	6	6	4	3	5	0
44	2022	1	1	1	0	0	0	1	0	0	0	0	0	0	0	0					0			0															6	6	6	4	5	4	1		0	0	1
45	2022	1	0		0	0	0	0	0	0	0	0	0	0	0	0					0			0															2	4	2	2	5	2	1		0	0	1
46	2023	1	0		0	0	0	0	0	0	0			0	0	0	0	0	0	0	0			0															5	5	3	2	4	3	1	1	0		0
47	2023	1	1	2	0	1	1	1	1	1	1			0	0	0	1	1	1	1	0		11	0															6	6	6	5	6	4	0
48	2023	1	1	7	1	1	1	1	0	0	0			0	0	0	0	0	0	0	0			1	0	0	0	0	0	0	0		0	0	0	0	1	2	6	5	5	1	1	4	0
49	2021	1	1	4	1	1	0	1	1	1	1	1	0	0	0	0					0			1	1	0	0	0	0	0	0	0	0	0	0	0	0	1	6	5	5	6	5	6	0
50	2022	1	1	3	1	1	0	1	1	1	1	0	0	0	0	0					0			1	1	0	0	0	0	0	0	0	0	0	0	0	0	1	6	5	4	2	1	2	0
51	2023	1	1	7	1	1	1	1	1	1	1			0	1	0	1	1	1	1	0	mit Familie	6	0															6	5	5	3	4	4	0
52	2021	1	1	2	1	1	1	1	1	1	1	1	0	0	0	0					0			0															6	5	5	3	4	2	1		0	0	0
53	2021	1	1	2	0	1	1	1	0	0	0	1	0	0	0	0					0			1	1	0	0	0	0	0	0	0	0	0	1	0	0	2	6	5	5	1	1	3	0
54	2021	1	1	3	0	1	1	1	1	1	1	1	0	0	0	0					0			1	1	0	0	0	0	0	1	0	0	0	0	0	0	2	6	6	6	4	3	5	0
55	2021	1	1	7	0	1	1	1	1	0	1	1	1	0	0	0					0			0															6	5	3	2	4	4	1		0	0	0
56	2021	1	1	11	1	1	1	1	1	1	1	1	0	0	0	0					0			0															6	4	4	5	5	4	1		0	0	0
57	2023	1	1	3	0	1	1	1	1	1	1			0	0	0	1	0	1	0	0	Kommilitonen und Familie	3	1	1	0	0	0	0	0	0		0	0	0	0	0	1	6	5	4	4	4	4	0
58	2022	1	1	2	0	1	0	1	0	0	0	0	0	0	0	0					0			0															6	3	3	2	1	2	0
59	2022	1	1	3	1	1	0	1	0	0	0	1	0	0	0	0					0			0															6	5	5	5	6	5	0
60	2023	1	1	4	0	1	1	1	1	0	1			0	0	0	1	0	1	1	0	Zuhause oder bei Freunden	6	0															6	6	5	4	2	3	0
61	2022	1	1	1	0	1	0	1	1	0	1	0	0	0	0	0					0			0															6	6	6	4	5	4	1		0	0	0
62	2023	1	1	10	1	1	1	1	1	1	1			0	1	0	1	1	1	1	0		6	0															5	5	5	2	3	4	0
63	2021	1	1	8	1	1	1	1	1	1	1	1	0	0	0	0					0			0															5	2	2	4	5	3	1		0	0	0
64	2023	1	1	4	0	1	1	1	1	0	0			0	0	0	1	1	1	1	0	Freunden zuhause	11	0															6	1	5	2	1	4	0
65	2021	1	1	2	1	0	1	1	1	0	0	0	0	0	1	0					0			0															6	2	6	2	2	2	1		1	0	0
66	2021	1	1	9	1	1	1	1	1	0	1	1	0	0	1	0					0			1	1	0	1	0	0	0	0	0	0	0	0	0	1	4	6	6	6	5	5	2	0
67	2021	1	1	3	0	1	1	1	1	0	1	1	0	0	0	0					0			0															6	5	5	4	5	3	0
68	2023	1	1	2	0	1	1	1	1	0	1			0	0	0	1	1	1	1	0		6	0															6	6	6	3	4	4	0
69	2023	1	1	1	0	0	0	1	0	0	0			0	0	0	1	0	1	0	0		5	1	0	0	1	0	0	0	0		0	0	0	0	0	1	6	6	5	3	2	2	0
70	2022	1	1	5	1	1	1	1	0	0	1	1	0	0	1	0					0			0															6	6	6	2	1	3	0
71	2022	1	1	1	1	0	0	0	0	0	0	1	0	0	0	0					0			0															6	1	5	1	1	6	1		0	0	0
72	2022	1	1	3	0	1	1	1	1	1	0	1	0	0	0	0					0			0															6	4	6	1	1	4	0
73	2021	1	1	9	1	1	1	1	1	1	1	1	1	0	0	0					0			0															6	5	4	2	4	5	0
74	2023	1	1	1	1	0	1	1	0	0	1			0	0	0	1	1	1	1	0	an 3 tagen mit freunden zu Hause	4	0															6	6	5	5	1	5	1	1	1		0
75	2021	1	1	7	0	1	1	1	1	1	1	1	0	0	0	0					0			1	1	0	0	0	0	0	1	0	0	0	0	0	0	2	6	6	5	4	6	6	0
76	2021	1	1	2	1	1	1	1	1	1	1	1	1	1	1	1					0			0															6	6	5	5	6	4	0
77	2021	1	1	3	1	1	0	1	0	0	0	0	0	0	1	0					0			1	1	0	0	0	0	0	0	0	0	0	0	0	0	2	6	5	2	4	1	3	0
78	2021	1	1	5	1	1	1	1	1	0	1	1	0	1	1	0					0			1	1	0	0	0	0	0	1	1	0	0	0	0	0	3	6	6	6	6	2	4	1		0	0	0
79	2023	1	0		0	0	0	0	0	0	0			0	0	0	1	1	1	1	0	Eltern und Partner	6	0															3	5	4	5	5	6	1	1	1		0
80	2021	1	1	3	1	1	1	1	1	1	1	1	0	0	1	0					0			1	1	0	0	0	0	0	1	0	0	0	0	0	0	2	6	4	6	3	4	3	0
81	2022	1	1	2	1	0	0	0	0	0	0	0	1	0	0	0					0			1	0	0	0	0	0	0	0	1	0	0	0	0	0	1	4	2	4	2	2	4	1		0	0	0
82	2021	1	1	8	1	1	1	1	1	1	1	1	0	0	1	1					0			0															6	6	5	3	3	3	0
83	2023	1	1	2	0	1	1	1	1	1	1			0	0	0	1	1	1	1	0	kommilitonen zu hause	5	0															5	6	5	3	2	4	0
84	2023	1	1	3	1	1	1	1	0	0	1			0	0	0	1	1	1	1	0	Mit meiner Ehefrau und mit ein paar Kommilitonen.	11	1	0	0	0	0	0	0	0		0	0	0	0	1	2	4	4	5	3	5	5	1	1	1		0
85	2022	1	1	3	0	0	1	1	0	0	0	1	0	0	0	0					0			1	1	0	0	0	1	0	1	0	0	0	0	0	0	3	6	6	6	5	3	5	1		1	0	0
86	2021	1	1	4	0	1	1	1	1	1	1	1	0	0	0	0					0			0															6	6		4			0
87	2021	1	1	6	0	1	1	1	1	0	1	1	0	0	0	0					0			1	1	0	0	0	0	0	0	0	0	0	0	0	0	1	6	6	6	6	6	6	0
88	2021	1	1	6	0	1	1	1	1	1	1	1	0	1	0	0					0			0															5	6	6	4	5	6	1		0	0	0
89	2021	1	1	4	0	1	1	1	1	1	1	1	0	0	0	0					0			1	0	0	0	0	0	0	1	0	0	0	0	0	0	2	6	6	4	5	5	4	0
90	2021	1	1	11	1	1	1	1	1	1	1	1	1	1	1	1					0			1	1	0	0	0	0	0	0	0	0	0	0	0	0	4	5	4	4	4	5	4	0
91	2023	1	1	3	1	1	0	1	0	0	0			0	0	0	1	1	1	1	0	mit meinen Freund*innen, Geschwistern und Kommiliton*innen	7	1	1	0	0	0	0	0	0		0	0	0	0	0	1	5	6	5	5	5	4	0
92	2023	1	1	4	1	1	0	1	0	0	0			0	0	0	1	1	1	1	0	mit Kommilitonen	2	1	1	0	0	0	0	0	1		0	0	0	0	0	2	6	5	5	4	5	6	0
93	2023	1	1	2	0	1	0	1	1	0	1			0	0	0	1	1	1	1	0	Unicampus, zu Hause bei Freunden	4	1	0	0	1	0	0	0	0		0	0	0	0	1	3	6	5	6	1	1	4	1	1	1		0
94	2022	1	1	2	0	1	0	1	0	0	0	1	0	0	0	0					0			0															6	2	4	2	5	3	0
95	2021	1	1	11	1	1	1	1	1	1	0	1	0	0	0	0					0			0															6	6	4	3	4	4	1		1	0	0
96	2022	1	1	11	1	1	1	1	1	1	1	1	1	0	1	1					1			0															6	6	6	6	6	6	0
97	2022	1	1	1	0	1	0	1	1	0	1	1	0	0	0	0					0			0															6	4	4	5	5	6	0
98	2022	1	1	2	0	1	0	1	0	0	0	1	0	0	0	0					0			0															6	5	5	2	1	1	1		1	0	0
99	2021	1	1	2	1	1	1	1	1	1	1	1	1	0	1	0					0			0															6	1	5	1	1	5	1		0	0	0
100	2022	1	1	2	0	1	1	1	1	1	1	1	0	0	0	0					0			1	1	0	0	0	0	0	0	0	0	0	0	0	0	1	6	2	1	4	2	6	0
101	2023	1	1	2	0	1	0	1	1	0	0			0	0	0	1	1	1	1	0	mit Freunden privat	2	0															6	6	6	5	5	3	1	1	1		0
102	2023	1	1	5	1	1	1	1	0	0	1			0	0	0	1	0	1	0	1	Freunde	3	1	0	0	0	0	0	0	1		0	0	0	0	1	2	6	5	5	5	5	4	1	1	1		0
103	2023	1	1	4	0	1	0	1	1	1	1			0	0	0	1	1	1	1	0	Familie, Freunden zuhause	6	1	0	0	0	0	0	0	0		0	0	1	0	0	1	6	6	6	5	6	5	0
104	2022	1	1	5	1	1	0	1	0	0	1	0	0	0	0	0					0			1	1	0	0	0	0	0	0	1	0	0	0	0	0	10	6	6	1	6	6	3	0
105	2021	1	1	4	1	1	1	1	1	1	1	1	1	0	1	0					0			0															6		6	3	4	4	0
106	2021	1	1	8	0	1	1	1	0	0	1	1	0	0	0	0					0			1	1	0	0	0	0	0	0	0	0	0	0	0	0		6	6	6	5	5	2	0
107	2022	1	1	4	0	1	1	1	1	1	0	1	0	0	0	0					0			0															6	4	6	3	4	2	0
108	2023	1	1	5	1	1	1	1	1	1	1			0	1	0	1	1	1	1	1	Mit Freund*innen und mit Kommiliton*innen	11	1	0	1	0	0	0	0	0		0	0	0	0	0	1	6	6	6	5	6	2	0
109	2022	1	1	3	1	1	0	1	0	0	0	1	0	0	0	0					0			0															6	2	5	2	3	3	1		1	0	0
110	2022	1	1	1	0	1	1	1	1	0	0	0	0	0	0	0					0			1	1	0	0	0	0	0	0	0	0	0	0	0	0	1	5	5	5	5	5	3	1		0	0	0
111	2022	1	1	11	1	1	1	1	1	1	1	1	0	0	0	0					0			1	1	0	0	0	0	0	1	0	0	0	0	0	0	2	6	5	6	4	6	5	0
112	2022	1	1	2	0	1	0	1	1	0	1	1	0	0	0	0					0			0															6	4	2	1	1	2	1		0	0	0
113	2023	1	1	4	1	1	0	1	1	0	1			0	0	0	1	1	0	1	0		11	0															5	6	4	2	5	5	0
114	2021	1	1	2	0	1	1	1	0	0	0	1	0	0	0	0					0			0															5	6	4	4	5	5	1		0	0	0
115	2022	1	0		0	0	0	0	0	0	0	0	0	0	0	0					0			0															5	5	5	5	5	5	1		0	0	0
116	2023	1	1	3	0	1	0	1	1	0	0			0	0	0	1	1	0	1	0		5	0															6	6	5	5	5	4	1	1	0		0
117	2022	1	1	1	1	1	0	1	1	0	1	1	0	0	0	0					0			0															6	4	4	3	4	5	0
118	2021	1	1	8	1	1	1	1	1	1	1	1	1	0	0	1					0			1	0	0	0	0	0	0	0	1	0	0	0	0	1	2	6	4	6	6	6	6	0
119	2021	1	1	3	0	1	1	1	1	1	0	1	0	0	0	0					0			0															6	6	6	6	6	4	0
120	2023	1	1	8	1	1	1	1	1	1	0			0	0	0	1	0	0	0	0	Mitbewohner	3	1	1	0	0	0	0	0	1		0	0	0	0	0	3	5	4	1	5	1	6	0
121	2022	1	1	5	0	1	1	1	1	1	1	1	0	0	1	0					0			0															6	6	6	4	4	4	1		0	0	0
122	2023	1	1	2	1	1	0	1	1	0	0			0	0	0	1	1	1	1	0	Kommilitonen, Familienmitglieder, fester Partner, Arbeitskollegen	7	1	0	0	0	0	0	0	0		0	0	0	0	1	2	6	4	6	5	5	2	1	1	1		0
123	2022	1	0		0	0	0	0	0	0	0	0	0	0	0	0					0			0															6	6	5	3	5	4	1		0	0	0
124	2022	1	1	5	1	1	1	1	0	0	0	1	1	0	0	0					0			1	1	0	0	0	0	0	1	0	0	0	0	0	0	2	6	6	6	5	5	4	1		1	0	0
125	2022	1	1	2	0	1	1	1	0	0	1	0	0	0	0	0					0			1	1	0	0	0	0	0	1	0	0	0	0	0	0	1	6	6	5	6	2	4	0
126	2021	1	1	3	0	0	0	0	0	0	0	0	1	0	0	0					0			0															1		3	6	5	6	1		0	0	1
127	2022	1	1	4	0	1	1	1	0	0	1	0	0	0	0	0					0			0															6	6	6	6	3	4	1		1	0	0
128	2021	1	1	3	0	1	0	1	1	1	1	1	0	0	0	0					0			1	1	0	0	0	1	0	1	0	0	0	0	0	0		6	5	2	4	4	4	0
129	2022	1	1	11	1	1	1	1	1	1	1	1	1	1	1	1					1			0															6	6	6	6	1	3	1		1	0	0
130	2023	1	0		0	0	0	0	0	0	0			0	0	0	1	1	1	1	0		3	0															6	5	5	4	3	6	0
131	2021	1	1	2	1	1	1	1	1	1	1	1	0	0	0	0					0			0															6	3	1	1	1	1	1		0	0	0
132	2022	1	1	3	1	1	0	1	1	0	1	0	0	0	0	1					1			1	1	0	0	0	0	0	0	0	0	0	0	0	0	1	4	6	6	6	6	2	0
133	2021	1	1	1	0	1	0	1	1	1	1	1	0	0	0	0					0			1	1	0	0	0	0	0	1	0	0	0	0	0	0	2	6	3	5	4	1	1	0
134	2022	1	0		0	0	0	0	0	0	0	0	0	0	0	0					0			1	1	0	0	0	0	0	1	0	0	0	0	0	0	5	4	6	6	6	5	5	1		0	0	0
135	2023	1	1	1	1	1	1	1	1	1	1			0	1	0	1	0	1	0	1	Mit Kommiliton*Innen	2	0															6	6	6	6	6	2	1	1	1		0
136	2022	1	1	1	0	1	1	1	1	0	0	0	0	0	0	0					0			0															6	6	6	3	4	4	0
137	2022	1	1	7	1	1	1	1	1	1	1	1	0	0	1	0					0			0															6	6	6	6	6	4	0
138	2022	1	1	3	1	1	1	1	1	1	0	1	0	0	0	0					0			1	1	0	0	0	0	0	0	0	0	0	0	0	0	1	6	5	4	4	4	5	1		0	0	0
139	2023	1	1	2	0	1	1	1	1	1	1			0	0	0	1	1	1	1	0	Familie und Kommilitonen	4	0															6	6	6	5	4	4	0
140	2023	1	0		0	0	0	0	0	0	0			0	0	0	0	0	0	0	0			1	1	0	0	0	0	0	0		0	0	0	0	1	3	4	5	5	6	5	4	1	1	0		0
141	2023	1	1	1	1	1	0	1	0	0	0			0	0	0	1	1	1	1	0	Mit meiner Partnerin alle 4 Tätigkeiten	3	1	1	0	0	0	0	0	1		0	0	0	0	0	1	5	6	5	4	4	2	0
142	2022	1	0		0	0	0	0	0	0	0	0	0	0	0	0					0			0															5	2	4	3	6	5	1		0	0	0
143	2023	1	1	5	1	1	0	1	1	1	1			0	0	0	1	0	0	0	0	Mit Freunden gemeinsam v.a. die körperliche Untersuchung, im Skillslab waren wir vor allem für die die Medical Skills.	6	1	1	0	0	0	0	0	1		0	0	0	0	0	2	6	6	6	6	6	6	0
144	2022	1	1	1	0	0	1	1	1	0	0	0	0	0	0	0					0			1	0	0	0	0	0	0	1	0	0	0	0	0	0	1	6	6	6	2	3	6	1		0	0	0
145	2023	1	1	5	1	1	1	1	0	0	0			0	0	0	1	0	1	0	0	Kommilitonen	5	0															3	5	5	1	1	3	1	1	0		1
146	2023	1	1	1	0	1	0	1	1	0	0			0	0	0	0	0	0	0	0			0															4	5	5	2	3	4	0
147	2021	1	1	10	0	1	1	1	1	0	1	1	0	0	1	0					0			0															6	6	6	4	6	4	0
148	2022	1	1	2	0	1	0	1	1	1	1	1	0	0	0	0					0			0															6	4	1	1	4	1	0
149	2022	1	1	1	0	1	0	1	0	0	0	0	0	0	0	0					0			0															6	5	4	2	6	5	1		1	0	0
150	2021	1	1	4	0	1	1	1	1	1	1	0	0	0	0	0					0			0															6	6	6	5	4	2	0
151	2022	1	1	4	1	1	0	1	0	0	1	0	0	0	0	0					0			1	1	0	0	0	1	0	1	1	0	0	1	0	0	8	6	6	5	6	2	5	0
152	2022	1	1	2	0	1	1	1	0	0	0	0	0	0	0	0					0			0															6	4	6	6	6	1	0
153	2022	1	1	2	0	1	0	1	0	0	1	0	0	0	0	0					0			1	0	0	0	0	0	0	0	1	0	0	0	0	0	1	6	4	4	3	5	3	1		0	0	0
154	2021	1	1	5	0	1	1	1	1	1	1	1	0	1	0	0					0			0															6	6	3	4	4	3	0
155	2023	1	1	3	1	1	0	1	1	0	0			0	0	0	1	0	0	1	0	Mit Kommiliton*innen	2	0															6	5	5	5	3	5	0
156	2022	1	1	1	0	1	1	1	1	0	0	0	0	0	0	0					0			0															6	4	4	6	1	2	1		1	0	0
157	2023	1	1	4	1	1	0	1	0	0	0			0	0	0	1	0	1	1	0	Mit Kommilitoninnen, meinen Eltern, meinem Freund habe ich die anderen Skills Zuhause geübt.	5	1	1	0	0	0	0	0	1		0	0	0	0	0	1	6	6	6	4	2	5	1	1	0		1
158	2021	1	1	2	0	1	1	1	1	1	0	1	0	0	0	0					0			0															6	5	3	2	1	6	1		0	0	0
159	2022	1	1	1	0	1	1	1	1	0	0	0	0	0	0	0					0			1	1	0	0	0	0	0	0	0	0	0	1	0	0	2	6	4	6	5	1	1	0
160	2022	1	1	3	1	0	0	0	0	0	0	0	0	1	1	1					0			0															6	5	5	6	5	6	1		0	0	0
161	2023	1	1	2	0	0	1	1	0	0	0			0	0	0	1	0	1	0	0		2	0															5	4	5	5	1	3	0
162	2022	1	1	2	1	1	0	1	0	0	0	0	0	0	0	0					0			1	1	0	0	0	0	0	0	1	0	0	0	0	0	2	5	5	4	5	5	5	0
163	2021	1	1	1	0	0	1	1	0	0	0	1	0	0	0	0					0			0															6	6	1	4	6	3	0
164	2021	1	0		0	0	0	0	0	0	0	0	0	0	0	0					0			0															6	5	4	4	5	4	1		0	0	0
165	2021	1	1	3	1	0	0	1	0	0	0	0	0	0	0	0					0			1	1	0	0	0	0	0	0	0	0	0	0	0	0	1	6	6	6	6	6	4	0
166	2023	1	1	3	0	0	0	1	1	0	1			0	0	0	1	1	1	0	0		4	1	1	0	0	0	0	0	0		0	0	0	0	0	1	6	5	4	3	3	5	0
167	2023	1	1	1	0	1	0	1	1	0	0			0	0	0	1	0	1	0	0		4	0															5	5	5	3	2	4	1	1	0		0
168	2023	1	1	6	0	1	1	1	1	1	1			0	0	0	1	0	1	0	0	mit Freunden	4	1	0	0	0	0	0	0	0		0	0	0	0	0		6	6	4	4	5	4	1	0	1		0
169	2022	1	1	5	1	1	1	1	1	1	1	1	0	0	1	0					0			0															6	6	6	5	3	5	1		1	0	0
170	2023	1	0		0	0	0	0	0	0	0			0	0	0	1	1	1	1	0		11	1	0	1	1	0	1	1	0		1	1	0	0	0	8	6	6	6	3	6	2	1	1	0		0
171	2021	1	0		0	0	0	0	0	0	0	0	0	0	0	0					0			0															1	1	1	1	1	5	1		0	0	0
172	2022	1	1	1	0	0	1	0	0	0	0	1	0	0	0	0					0			1	1	0	0	0	0	0	1	1	0	0	0	0	0	5	4	5	6	6	5	4	0
173	2023	1	1	1	0	0	0	1	0	0	0			0	0	0	1	1	1	1	0		11	1	0	1	0	0	0	0	0		0	0	0	0	0	1	6	6	6	6	6	6	0
174	2021	1	1	3	0	1	1	1	1	0	1	1	0	0	0	0					0			1	1	0	0	0	0	0	0	0	0	0	0	0	0	1	6	6	5	4	5	5	0
175	2021	1	1	1	0	1	1	1	0	0	0	0	0	0	0	0					0			0															6	6	5	5	1	6	1		1	0	0
176	2021	1	1	2	0	1	1	1	1	1	1	1	0	0	0	0					0			0															6	6	6	4	5	4	0
177	2021	1	1	3	0	1	1	1	1	0	0	1	0	0	0	0					0			1	1	0	0	0	0	0	0	0	0	0	0	0	1	2	6	4	3	5	6	5	0
178	2021	1	1	7	1	1	1	1	1	1	1	1	0	0	0	0					0			1	1	0	0	0	0	0	0	0	0	0	0	0	0	1	6	4	5	6	6	5	0
179	2021	1	1	9	0	1	1	1	1	1	1	1	0	0	0	0					0			0															6	3	6	4	4	3	0
180	2022	1	1	1	0	1	0	1	0	0	1	0	0	0	0	0					0			1	0	0	0	0	0	0	1	0	0	0	0	0	0	1	6	6	5	6	6	5	1		0	0	0
181	2023	1	1	6	1	1	0	1	1	1	1			0	0	0	0	0	0	0	0			0															6	6	6	3	3	6	0
182	2022	1	1	1	0	1	0	1	0	0	0	0	0	0	0	0					0			1	1	0	0	0	0	0	1	0	0	0	0	0	0	2	5	4	4	6	6	5	0
183	2021	1	1	4	1	1	1	1	1	1	1	1	0	0	0	0					0			1	1	0	0	0	0	0	1	0	0	0	0	0	0	4	6	6	6	5	6	5	0
184	2022	1	1	3	1	1	0	1	0	0	0	1	0	0	1	0					0			0															4	5	5	5	6	4	1		1	0	0
185	2021	1	1	11	1	1	1	1	1	1	1	1	0	0	0	0					0			1	0	0	1	0	0	0	0	0	0	0	0	0	0	3	6	4	5	1	4	3	0
186	2022	1	0		0	0	0	0	0	0	0	0	0	0	0	0					0			0															3	5	3	3	3	4	1		0	0	0
187	2023	1	1	1	0	1	0	1	1	0	1			0	0	0	1	0	0	0	0		3	0															6	4	6	4	2	4	0
188	2021	1	1	1	0	0	1	0	1	1	0	1	0	0	0	0					0			0															6	6	6	3	3	5	1		0	0	0
189	2023	1	1	1	0	1	0	1	1	0	1			0	0	0	1	1	1	1	0	Familie & Freunde	4	0															6	5	4	2	3	3	1	1	0		0
190	2022	1	1	2	0	1	1	1	1	1	1	1	0	0	0	0					0			1	0	0	0	0	0	0	0	0	0	0	0	0	1	1	6	5	6	2	4		0
191	2021	1	1	5	0	1	1	1	1	1	1	1	0	0	0	0					0			0															6	6	6	6	6	6	0
192	2022	1	1	2	0	1	1	1	1	1	1	1	1	0	0	0					0			1	1	0	1	0	0	0	0	0	0	0	0	0	0	1	6	2	1	2	1	2	1		0	0	1
193	2022	1	1	3	0	1	0	1	0	0	0	1	0	0	0	0					0			0															6	5	5	5	5	5	0
194	2022	1	1	1	0	1	0	1	1	1	1	1	0	0	0	0					0			1	0	0	0	0	0	0	0	1	0	0	0	0	0	1	6	5	5	4	5	4	0
195	2022	1	1	1	0	1	0	1	0	0	0	0	0	0	0	0					0			1	0	0	0	0	0	0	0	0	0	0	0	0	1	2	6	4	5	3	3	5	0
196	2023	1	1	11	1	1	1	1	0	1	1			0	1	0	1	0	1	0	0	Freund	3	1	0	0	1	0	0	0	0		0	0	0	0	0	3	6	6	5	4	5	5	1	1	1		0
197	2022	1	1	6	0	1	1	1	1	0	1	1	0	0	0	0					0			0															6	6	6	5	5	2	0
198	2023	1	1	5	1	1	1	1	1	0	1			0	1	0	1	1	1	1	0	Mit einer Kommilitonin, meinem Bruder und meinen Eltern zu Hause	4	0															6	3	4	2	2	4	1	0	0		0
199	2021	1	1	4	1	1	1	1	1	1	1	1	0	0	1	0					0			0															6	4	2	2	5	5	1		0	0	0
200	2023	1	1	2	0	1	1	1	1	1	1			0	0	0	1	1	1	1	0		11	1	1	1	0	0	0	0	1		0	0	0	0	0	4	6	6	4	3	4	6	0
201	2023	1	1	1	1	0	0	0	0	0	0			0	0	0	1	0	1	0	0	Eltern, Familie und Bekannte	5	1	0	0	0	0	0	0	0		0	0	0	0	1	1	6	5	5	6	5	2	0
202	2023	1	1	2	1	0	0	1	0	0	0			0	0	0	1	1	1	1	0	mit einer Kommilitonin zu Hause	2	1	1	0	0	0	0	0	1		0	0	0	0	0	1	4	6	5	6	6	6	0
203	2021	1	1	1	0	0	1	0	1	0	1	1	0	0	0	0					0			0															6	6	6	3	6	4	0
204	2022	1	0		0	0	0	0	0	0	0	0	0	0	0	0					0			0															4	4	5	6	6	3	0
205	2023	1	1	1	0	1	1	1	1	1	1			0	0	0	1	0	1	0	0	Zuhause	8	0															5	6	5	2	4	4	0
206	2023	1	1	2	0	0	0	1	1	0	0			0	0	0	1	0	1	0	0		4	0															6	6	6	4	5	5	0
207	2022	1	1	4	0	0	1	1	1	0	1	1	0	0	0	0					0			1	1	0	0	0	0	0	0	0	0	0	0	0	0	1	6	6	4	4	4	2	0
208	2021	1	1	2	1	1	1	1	1	1	1	1	0	0	0	0					0			1	0	0	0	0	0	0	0	0	0	0	0	0	0		6	5	2	1		4	1		1	0	0
209	2022	1	1	6	1	1	1	1	0	0	0	1	0	0	1	0					0			1	1	0	0	0	0	0	1	1	0	0	0	0	0	3	6	5	5	5	5	4	0
210	2023	1	1	6	1	1	1	1	1	0	1			0	0	0	1	0	1	0	0		3	1	1	0	0	0	0	0	1		0	0	0	0	0	1	6	6	6	6	6	5	0
211	2021	1	1	1	0	1	1	1	0	0	0	0	0	0	0	0					0			0															6	6	6	5	4	4	1		1	0	0
212	2021	1	1	10	1	1	1	1	1	1	1	1	0	0	0	0					0			1	1	0	0	0	0	0	1	0	0	0	0	0	0	2	6	5	5	4	5	3	0
213	2023	1	1	3	1	1	0	1	1	1	1			0	1	0	1	1	1	1	0	Mit meiner Familie, meinem Freund und meinen KommilitonInnen	11	0															5	4	4	3	4	4	0
214	2023	1	1	5	1	1	0	1	0	0	0			0	0	0	1	1	1	1	1		11	0															6	5	5	1	1	6	1	1	0		0
215	2021	1	1	5	0	1	1	1	1	0	1	1	1	0	0	0					0			1	1	0	0	0	0	0	0	0	0	0	0	0	0	1	6	5	6	4	3	3	0
216	2021	1	1	2	0	0	1	0	0	0	0	1	0	0	0	0					0			0															6	4	2	1	1	4	1		1	0	0
217	2022	1	1	5	1	0	0	1	0	0	0	1	1	0	0	0					0			0															6	6	6	6	1	1	1		1	0	0
218	2022	1	1	1	0	1	1	1	1	0	0	1	0	0	0	0					0			0															6	5	4	3	4	6	1		0	0	0
219	2021	1	1	2	0	1	1	1	1	0	0	0	0	0	0	0					0			1	1	0	0	0	0	0	0	0	0	0	0	0	0	1	6	5	5	4	5	3	0
220	2023	1	1	2	0	1	1	1	1	1	1			0	0	0	1	1	1	1	0	Freundin, Familie, Nebenjob (in Klinik und Rettungsdienst)	5	0															6	4	4	5	5	3	1	1	0		0
221	2021	1	1	2	0	1	1	1	1	0	1	1	0	0	0	0					0			1	0	0	1	0	0	0	0	0	0	0	0	0	0	1	6	6	6	1	1	6	0
222	2021	1	1	3	0	1	1	1	1	1	1	1	0	0	0	0					0			0															6	3	1	4	4	3	1		1	0	0
223	2023	1	1	7	1	1	0	1	1	1	1			0	1	0	1	1	1	1	0	mit Kommilitoninnen	5	1	0	0	0	0	0	0	0		0	0	0	0	1	2	6	6	6	6	2	4	1	1	0		0
224	2021	1	1	2	0	0	1	1	1	0	1	1	0	0	0	0					0			0															6	6	6	2	2	2	1		0	0	0
225	2022	1	1	2	0	1	1	1	1	1	0	1	0	0	0	0					0			0															5	2	4	1	1	3	1		0	0	0
226	2022	1	1	8	1	1	0	1	0	0	1	1	0	0	1	0					0			0															6	5	4	3	2	5	1		1	0	0
227	2021	1	1	5	1	1	1	1	1	1	1	1	0	0	0	0					0			1	1	0	0	0	0	0	1	0	0	0	0	0	0	2	6	6	4	4	1	1	0
228	2021	1	1	5	1	1	1	1	1	1	1	1	0	0	1	0					0			1	1	0	0	0	0	0	0	0	0	0	0	0	0	1	6	5	6	5	5	4	0
229	2023	1	1	2	0	1	1	1	0	0	1			0	0	0	1	1	0	0	0	mit Freunden und Familie	4	1	0	0	1	0	0	0	0		0	0	0	0	0	3	6	5	6	3	5	3	0
230	2023	1	1	4	1	1	0	1	0	0	0			0	0	0	1	0	1	0	0		3	1	1	0	1	0	0	0	1		0	0	0	0	1	3	6	6	6	2	2	6	0
231	2021	1	1	2	0	1	1	1	1	1	1	1	0	0	0	0					0			0															6	4	4	2	2	4	0
232	2023	1	0		0	0	0	0	0	0	0			0	0	0	1	0	0	0	0		4	1	1	0	0	0	0	0	0		0	0	0	0	0	1	2	5	3	5	5	6	0
233	2021	1	1	2	0	1	1	1	1	1	1	1	0	0	0	0					0			0															6	3	3	1	1	3	0
234	2023	1	1	2	1	0	1	1	0	1	0			0	0	0	1	0	1	0	0		3	1	1	0	0	0	0	0	1		0	0	0	0	0	2	5	6	5	5	6	4	1	1	0		0
235	2023	1	0		0	0	0	0	0	0	0			0	0	0	1	1	1	1	0		5	0															5	4	5	4	5	6	0
236	2023	1	1	3	1	1	0	1	0	0	1			0	0	0	1	1	1	1	0	Mit Kommilitonen und Familienmitgliedern zuhause.	5	0															6	6	6	1	5	5	1	1	0		0
237	2023	1	1	1	0	1	0	1	1	0	0			0	0	0	1	1	1	1	0	Kommilitoninnen	2	0															6	5	5	4	6	6	1	0	0		0
238	2021	1	1	2	0	1	1	1	1	0	1	0	0	0	0	0					0			0															6	5	5	2	4	4	0
239	2022	1	1	6	1	1	1	1	1	1	1	1	0	0	1	0					0			0															6	2	5	2	2	2	0
240	2022	1	0		0	0	0	0	0	0	0	0	0	0	0	0					0			0															6	5	4	4	5	2	0
241	2023	1	1	5	1	1	1	1	1	0	0			0	0	0	1	1	0	1	0	Kommilitonen der Präp-Gruppe in privaten Wohnungen	2	1	0	0	0	0	0	0	1		0	0	0	0	1	4	6	6	5	6	5	3	1	1	1		0
242	2022	1	0		0	0	0	0	0	0	0	0	0	0	0	0					0			1	1	0	0	0	0	0	0	0	0	0	0	0	0	1	3	1	4	3	3	2	1		1	0	0
243	2021	1	1	6	0	1	1	1	1	1	1	1	0	0	0	0					0			0															6	5	5	5	4	3	0
244	2022	1	1	3	0	1	0	1	0	0	0	0	0	0	1	0					0			1	1	0	0	0	0	0	1	0	0	0	1	0	0	4	5	5	5	6	5	4	0
245	2021	1	1	4	1	1	1	1	1	1	1	1	0	0	0	0					0			1	1	0	0	0	0	0	0	0	0	0	0	0	0	2	6	5	5	5	3	3	0
246	2022	1	0		0	0	0	0	0	0	0	0	0	0	0	0					0			0															5	4	5	3	3	2	1		0	0	0
247	2022	1	1	3	0	1	1	1	1	1	0	1	0	0	0	1					0			0															6	6	6	2	2	2	1		1	0	0
248	2023	1	1	2	0	1	1	1	1	1	1			0	0	0	1	0	1	0	1	Mit meinem Freund (frisch approbierter Arzt) und meiner Mutter (MFA), damit ich auch konstruktives Feedback bekomme	4	1	0	0	1	0	0	0	0		0	0	0	0	1	2	6	6	6	6	5	5	1	1	0		0
249	2022	1	1	3	1	1	1	1	1	0	0	1	0	0	0	0					0			0															6	5	5	4	4	5	1		1	0	0
[truncated: 67 more columns]

## Sheet: Codebook
Variable	Codes	Explanation
ID		Participants in the dataset are sorted by a randomly generated ID
survey_year	2021, 2022, 2023	Year in which a participant respondet to the questionnaire and year in which the respondent participated in the OSCE.
consent	0 (no); 1 (yes)	Participants who did not consent to the use of their data are not included in the dataset.
fp	0 (no); 1 (yes)	Respondent used the skills lab for free practice in the weeks before the OSCE.
freq_fp	1, 2, …, 11	Number of visits to the skills lab in the weeks before the OSCE.
fp_phys	0 (no); 1 (yes)	Free practice of the following skills/techniques: phys (physical examination); vp (venipuncture); ecg (ECG); pvc (peripheral venous catheter placement; ft (feeding tube); dre (digital rectal examination); im (intramuscular injections); abi (ancle-brachial index); sono (sonography); anamnesis; diagnosis; neuro (neurological examination)
fp_vp
fp_ecg
fp_pvc
fp_ft
fp_dre
fp_im
fp_abi
fp_sono
fp_anamnesis
fp_neuro
fp_diagnosis
ex_fp_phys	0 (no); 1 (yes)	Free practice outside the skills lab of the following skills (only included in the 2023 version of the questionnaire).
ex_fp_anamnesis
ex_fp_neuro
ex_fp_diagnosis
ex_fp_other
ex_fp_other_text	Text
freq_ex_fp	1, 2, …, 11	Number of free practice sessions outside the skills lab.
earlier_fp	0 (no); 1 (yes)	Free practice in the skills lab in earlier semesters.
earlier_fp_vp	0 (no); 1 (yes)	Free practice of the respective skill/technique in the skills lab in earlier semesters.
earlier_fp_ecg
earlier_fp_phys
earlier_fp_anamnesis
earlier_fp_neuro
earlier_fp_diagnosis
earlier_fp_pvc
earlier_fp_sono
earlier_fp_ft
earlier_fp_dre
earlier_fp_im
earlier_fp_kai
earlier_fp_other
freq_earlier_fp	1, 2, …, 11	Number of visits to the skills lab in earlier semesters.
motive_osce	1 (does not apply at all) - 6 (fully applies)	General preparation for the OSCE.
motive_insecure		Uncertainty regarding practical skills.
motive_refresh		Refreshment of learned skills.
motive_interest		General interest without specific reference to the OSCE.
motive_clerkship		Preparation for clinical clerkships.
motive_studyprogram		Practical skills unsufficiently taught in the curriculum.
voc_training	0 (no); 1 (yes)	Completed vocational training in adjacent healthcare professions.
work_experience		Work experience in the trained occupation.
voc_nurse		Vocational training: nursing
voc_admin		Vocational training: administration
voc_ta		Vocational training: technical assistant
voc_paramedic		Vocational training: paramedic
voc_other		Vocational training: other
studies_other		Started or completed another degree before enrolling at medical school
rolemodel_family		Medical role models in the family
rolemodel_friends		Medical role models among friends or acquaintances
beruf_uk	1 (very much) - 6 (very reluctantly)	Work in a university hospital
beruf_nuk		Work in a non-university hospital
beruf_fa		Work in special medical practice
beruf_aa		Work in general medical practice
beruf_acad		Work as a researcher
beruf_pharma		Work in the pharmaceutical industry
beruf_technik		Work in medical technology
beruf_sonst		Work in another field
osce_abdomen	0 (no); 1 (yes)	Participant examined in the following topic of the physical examination (bv: blood vessels; lv: lymphatic vessels)
osce_heart
osce_lung
osce_bv
osce_lv
osce_vp		Participant examined in the following medical skill
osce_ecg
osce_pvc
osce_ft
osce_dre
osce_im
osce_abi
topic_phys_1	1 (Abdomen); 2 (Heart); 3 (Lung); 4 (Blood vessels); 5 (Lymphatic vessels)	Topic of the OSCE part physical examinations and medical skills; categorical variable
topic_phys_2
topic_phys_3
topic_skills_1	1 (vp); 2 (ecg); 3 (pvc); 4 (ft); 5 (dre); 6 (im); 7 (abi)
topic_skills_2
vp_pct	0, 1, 2, …, 99, 100	Percent achieved (of the maximum possible points) in the examined medical skill in the OSCE
ecg_pct
pvc_pct
ft_pct
dre_pct
im_pct
abi_pct
pt_phys_1	0, 1, 2, …, 24, 25 respectively 0, 1, 2, …, 49, 50 respectively 0, 1, 2, …, 299, 300	Points achieved in the respective OSCE station and in the OSCE overall
pt_phys_2
pt_phys_3
pt_skills_1
pt_skills_2
pt_radio
pt_neuro
pt_anamnesis
pt_diagnosis
pt_osce
pct_phys_1	0, 1, 2, …, 99, 100	Percent achieved (of the maximum possible points) in the respective OSCE station and the OSCE overall
pct_phys_2
pct_phys_3
pct_skills_1
pct_skills_2
pct_radio
pct_neuro
pct_anamnesis
pct_diagnosis
pct_osce
gpa	100, 110, 120, …, 390, 400	School leaving grade (Abitur). 100 = best; 400 = worst passing grade
female	0 (no); 1 (yes)
age	continuous
gymnasium	0 (no); 1 (yes)	Participant visited a regular academic high school
german	0 (no); 1 (yes)	Participant has the German citizenship
nds	0 (no); 1 (yes)	Participant received his or her Abitur from a secondary school in Lower Saxony, Germany
sel_quota	1, 2, 3, 4, 5	1 (numerous clausus); 2 (waiting list, special aptitude quota); 3 (MHH selection procedure); 4 (other pre-quotas); 5 (other)
grade_osce	1, 2, 3, 4, 5	1 (A); 2(B); 3 (C); 4 (D); 5 (failed exam)
M1_complete	0 (no); 1 (yes)	Participant has passed all exams scheduled prior to the OSCE
M1_grade	continuous	Average grade of all exams preceding the OSCE; 1 (best) to 4 (worst), 5 (failed exam)
